# Supplementary material for: Efficacy and Toxicity Profile of Carboplatin/Gemcitabine Chemotherapy in Locally Advanced or Metastatic Biliary Tract Cancer: A Single UK Centre Experience
Source: Cancers (Basel). 2025 Sep 23;17(19):3102. doi: 10.3390/cancers17193102 (PMC12523769; doi:10.3390/cancers17193102)
Supplement: Supplementary file 1 [file cancers-17-03102-s001.zip]

Archive with 1 entries (1 files):
- cancers-3854819-supplementary.pdf
